# Supplementary material for: Spillover of a biological control agent (Chrysolina quadrigemina) onto native St. Johnswort (Hypericum punctatum)
Source: PeerJ. 2016 Mar 31;4:e1886. doi: 10.7717/peerj.1886 (PMC4824895; doi:10.7717/peerj.1886)
Supplement: Supplemental Information 1 [file peerj-04-1886-s001.xls]

## Sheet: 28 June 2010
Sun/Shade Punctatum Experiment
2010-06-28
block	plot	plant	#adult beetles	# larvae	# stalks	june height (cm)	# leaves	# damaged	# heavily damaged	notes		proportion damaged	proportion heavily damaged
1	A	i	0	0	1	17	16	13	8	beetle		0.8125	0.5
1	A	ii	0	0	1	19	14	3	0	slug and mirid		0.214286	0
1	B	i	0	0	1	21	18	18	9	mostly beetle		1	0.5
1	B	ii	0	0	1	21	16	4	0	slug?		0.25	0
1	C	i	0	0	1	26	16	2	1	slug		0.125	0.0625
1	C	ii	0	0	1	19	16	14	9	mostly beetle		0.875	0.5625
1	D	i	0	0	1	27	18	4	1	slug		0.222222	0.0555556
1	D	ii	0	0	1	18	12	5	2	slug		0.416667	0.166667
2	A	i	0	0	1	16	12	12	9	beetle		1	0.75
2	A	ii	0	0	1	30	20	15	9	mostly beetle		0.75	0.45
2	B	i	0	0	1	20	14	1	0	mirid		0.0714286	0
2	B	ii	0	0	1	22	16	5	2	slug		0.3125	0.125
2	C	i	0	0	1	25	18	4	1	slug and mirid		0.222222	0.0555556
2	C	ii	0	0	1	21	18	16	8	beetle		0.888889	0.444444
2	D	i	0	0	1	25	16	1	1	leaf torn off?		0.0625	0.0625
2	D	ii	0	0	1	21	14	1	0	mirid		0.0714286	0
3	A	i	0	0	1	16	18	4	2	slug		0.222222	0.111111
3	A	ii	0	0	1	16	14	1	0	slug		0.0714286	0
3	B	i	0	0	1	11	12	0	0			0	0
3	B	ii	0	0	1	10	10	1	0	slug		0.1	0
3	C	i	0	0	1	17	16	14	10	beetle		0.875	0.625
3	C	ii	0	0	1	19	18	5	2	slug?		0.277778	0.111111
3	D	i	0	0	1	29	22	5	2	slug		0.227273	0.0909091
3	D	ii	0	0	1	19	18	17	13	beetle		0.944444	0.722222
4	A	i	0	0	1	19	14	0	0			0	0
4	A	ii	0	0	1	13	16	16	16	beetle		1	1
4	B	i	0	0	1	23	18	0	0			0	0
4	B	ii	0	0	1	23	16	1	0	slug		0.0625	0
4	C	i	0	0	1	23	16	2	0	slug?		0.125	0
4	C	ii	0	0	1	18	16	3	0	slug?		0.1875	0
4	D	i	0	0	1	23	16	3	0	slug		0.1875	0
4	D	ii	0	0	1	16	16	2	1	torn?		0.125	0.0625
5	A	i	0	0	1	19	18	16	10	beetle		0.888889	0.555556
5	A	ii	0	0	1	20	14	3	0	slug		0.214286	0
5	B	i	0	0	1	15	12	3	1	slug		0.25	0.0833333
5	B	ii	0	0	1	20	16	3	0	slug		0.1875	0
5	C	i	0	0	1	7	8	4	1	bitten off by rabbit		0.5	0.125
5	C	ii	0	0	1	19	18	4	2	slug		0.222222	0.111111
5	D	i	0	0	1	19	16	6	2	slug		0.375	0.125
5	D	ii	0	0	1	20	16	2	1	slug		0.125	0.0625
6	A	i	1	0	1	18	18	17	14	beetle		0.944444	0.777778
6	A	ii	0	0	1	19	16	3	0	slug		0.1875	0
6	B	i	0	0	1	20	16	2	1	slug		0.125	0.0625
6	B	ii	0	0	1	24	16	1	0	slug		0.0625	0
6	C	i	0	0	1	21	14	2	0	slug		0.142857	0
6	C	ii	0	0	1	23	20	2	0	slug		0.1	0
6	D	i	0	0	1	25	16	0	0	small patch of dead tissue		0	0
6	D	ii	0	0	1	21	16	0	0			0	0
7	A	i	0	0	1	20	16	16	5	beetle		1	0.3125
7	A	ii	0	0	1	18	14	2	0	slug		0.142857	0
7	B	i	0	0	1	32	20	2	0	slug		0.1	0
7	B	ii	0	0	1	27	18	5	2	slug		0.277778	0.111111
7	C	i	0	0	1	15	14	12	5	beetle		0.857143	0.357143
7	C	ii	0	0	1	22	14	3	2	slug		0.214286	0.142857
7	D	i	0	0	1	19	16	3	1	slug		0.1875	0.0625
7	D	ii	0	0	1	14	10	3	2	slut		0.3	0.2
8	A	i	0	0	1	21	14	10	6	beetle		0.714286	0.428571
8	A	ii	0	0	1	22	16	0	0			0	0
8	B	i	0	0	1	21	16	1	0	slug		0.0625	0
8	B	ii	0	0	1	16	12	0	0			0	0
8	C	i	0	0	1	23	18	16	12	beetle		0.888889	0.666667
8	C	ii	0	0	1	20	14	2	2	slug/torn?		0.142857	0.142857
8	D	i	0	0	1	22	24	8	5	slug		0.333333	0.208333
8	D	ii	0	0	1	18	12	9	6	slug		0.75	0.5
9	A	i	0	0	1	16	16	5	2	slug		0.3125	0.125
9	A	ii	0	0	1	10	8	2	1	slug		0.25	0.125
9	B	i	0	0	1	20	18	11	5	slug		0.611111	0.277778
9	B	ii	0	0	1	18	14	5	3	slug/fallen		0.357143	0.214286
9	C	i	0	0	1	25	20	8	3	slug		0.4	0.15
9	C	ii	0	0	1	16	16	14	10	beetle		0.875	0.625
9	D	i	0	0	1	14	10	1	0	slug		0.1	0
9	D	ii	0	0	1	20	18	9	3	slug		0.5	0.166667
10	A	i	0	0	1	23	18	3	1	slug/torn		0.166667	0.0555556
10	A	ii	0	0	1	18	14	11	3	beetle		0.785714	0.214286
10	B	i	0	0	1	25	24	10	0	slug		0.416667	0
10	B	ii	0	0	1	20	14	3	3	slug/torn		0.214286	0.214286
10	C	i	0	0	1	22	18	3	0	slug		0.166667	0
10	C	ii	0	0	1	27	22	0	0			0	0
10	D	i	0	0	1	25	18	1	0	slug		0.0555556	0
10	D	ii	0	0	1	22	20	2	0	slug		0.1	0
11	A	i	0	0	1	26	20	2	0	slug		0.1	0
11	A	ii	0	0	1	21	16	4	2	slug		0.25	0.125
11	B	i	0	0	1	27	20	3	0	slug		0.15	0
11	B	ii	0	0	1	20	14	6	2	slug		0.428571	0.142857
11	C	i	0	0	1	23	30	18	5	beetle		0.6	0.166667
11	C	ii	0	0	1	28	18	1	0	slug		0.0555556	0
11	D	i	0	0	1	30	20	0	0			0	0
11	D	ii	0	0	1	27	16	2	0	slug		0.125	0

## Sheet: 19 July 2010
Sun/Shade Punctatum Experiment
2010-07-19
block	plot	Sun/Shade	Beetles?	plant	#adult beetles	# larvae	# stalks	june height (cm)	july height (cm)	# leaves	# damaged	# heavily damaged	notes	proportion damaged	proportion heavily damaged	Relative Growth Rate		Mass	Competitor Mass	Area	Competior Density	Competitor Type
1	A	shade	unprotected	i	0	0	1	17	19	16	16	13	mostly beetle	1	0.8125	0.00534759		4.5	263.3	0.7743	340.049	grass
1	A	shade	unprotected	ii	0	0	1	19	22	18	2	1	1 torn off, other slug or beetle	0.111111	0.0555556	0.00717703		3.3	263.3	0.7743	340.049	grass
1	B	shade	protected	i	0	0	1	21	26	24	18	11	beetle, flowering	0.75	0.458333	0.0108225		0.5	260	0.7832	331.971	grass
1	B	shade	protected	ii	0	0	1	21	23	16	13	1	slug?	0.8125	0.0625	0.004329		7.5	260	0.7832	331.971	grass
1	C	sun	unprotected	i	.	.	.	26	.	.	.	.	rabbit	.	.	*		1.4	360	0.776	463.918	grass
1	C	sun	unprotected	ii	0	0	1	19	31	28	17	5	beetle	0.607143	0.178571	0.0287081		5.2	360	0.776	463.918	grass
1	D	sun	protected	i	0	0	1	27	33	30	5	1	slug/mirid/torn, flower buds	0.166667	0.0333333	0.010101		1.4	429.3	0.8118	528.825	grass
1	D	sun	protected	ii	.	.	.	18	.	.	.	.	dead and broken on ground	.	.	*		x	429.3	0.8118	528.825	grass
2	A	shade	unprotected	i	0	0	1	16	19	12	12	9	beetle/slug	1	0.75	0.00852273		0.3	353.4	0.7238	488.256	grass
2	A	shade	unprotected	ii	0	0	1	30	36	28	16	7	beetle, flower buds	0.571429	0.25	0.00909091		2.5	353.4	0.7238	488.256	grass
2	B	shade	protected	i	0	0	1	20	23	18	3	0	mirid	0.166667	0	0.00681818		6.1	285.5	0.6642	429.84	grass
2	B	shade	protected	ii	0	0	1	22	23	18	3	0	mirid/slug	0.166667	0	0.00206612		8.3	285.5	0.6642	429.84	grass
2	C	sun	unprotected	i	0	0	1	25	28	22	2	0	not beetle	0.0909091	0	0.00545455		2.5	425.5	0.7505	566.955	grass
2	C	sun	unprotected	ii	0	0	1	21	28	24	18	5	beetle	0.75	0.208333	0.0151515		4.9	425.5	0.7505	566.955	grass
2	D	sun	protected	i	0	0	1	25	27	16	2	0	slug, water stressed?	0.125	0	0.00363636		5.4	382.7	0.76	503.553	grass
2	D	sun	protected	ii	0	0	1	21	24	14	0	0		0	0	0.00649351		6.4	382.7	0.76	503.553	grass
3	A	shade	unprotected	i	0	0	1	16	19	18	3	0	slug	0.166667	0	0.00852273		2.2	193.3	0.8036	240.543	grass
3	A	shade	unprotected	ii	0	0	1	16	19	16	0	0		0	0	0.00852273		1.1	193.3	0.8036	240.543	grass
3	B	shade	protected	i	0	0	1	11	12	10	0	0		0	0	0.00413223		0.1	252.5	0.8649	291.941	grass
3	B	shade	protected	ii	.	.	.	10	.	.	.	0	rabbit	.	.	*		x	252.5	0.8649	291.941	grass
3	C	sun	unprotected	i	.	.	.	17	.	.	.	0	rabbit	.	.	*		0.2	442.6	0.864	512.269	forbs
3	C	sun	unprotected	ii	0	0	1	19	30	26	4	1	slug	0.153846	0.0384615	0.0263158		1.1	442.6	0.864	512.269	forbs
3	D	sun	protected	i	0	0	1	29	40	28	2	0	slug, flowering	0.0714286	0	0.0172414		x	407.4	0.7885	516.677	mix
3	D	sun	protected	ii	0	0	1	19	30	28	15	11	beetle	0.535714	0.392857	0.0263158		0.6	407.4	0.7885	516.677	mix
4	A	shade	unprotected	i	0	0	1	19	21	14	0	0	water stress?	0	0	0.00478469		1.1	210.4	0.828	254.106	grass
4	A	shade	unprotected	ii	.	.	.	13	.	.	.	.	dead and gone	.	.	*		x	210.4	0.828	254.106	grass
4	B	shade	protected	i	0	0	2	23	26	20	1	1	fallen off	0.05	0.05	0.00592885		3.6	180.4	0.756	238.624	grass
4	B	shade	protected	ii	0	0	1	23	24	18	1	1	fallen off	0.0555556	0.0555556	0.00197628		2.3	180.4	0.756	238.624	grass
4	C	sun	unprotected	i	0	0	1	23	34	26	3	0	slug	0.115385	0	0.0217391		22.7	408	0.819	498.168	forbs
4	C	sun	unprotected	ii	0	0	1	18	40	26	3	0	slug	0.115385	0	0.0555556		12.5	408	0.819	498.168	forbs
4	D	sun	protected	i	0	0	1	23	41	24	4	2	slug, torn off	0.166667	0.0833333	0.0355731		1.1	450.7	0.711	633.896	forbs
4	D	sun	protected	ii	0	0	1	16	38	22	1	0	mirid	0.0454545	0	0.0625		9.1	450.7	0.711	633.896	forbs
5	A	shade	unprotected	i	0	0	1	19	20	14	11	3	beetle, water stress	0.785714	0.214286	0.00239234		x	165.7	0.736	225.136	grass
5	A	shade	unprotected	ii	0	0	1	20	21	16	3	0	mirid, water stress	0.1875	0	0.00227273		1.4	165.7	0.736	225.136	grass
5	B	shade	protected	i	0	0	1	15	15	12	1	1	fallen off	0.0833333	0.0833333	0		0.8	115.9	0.7225	160.415	grass
5	B	shade	protected	ii	0	0	1	20	22	16	0	0		0	0	0.00454545		3.7	115.9	0.7225	160.415	grass
5	C	sun	unprotected	i	.	.	.	7	.	.	.	.	dead and broken on ground	.	.	*		x	374.1	0.6888	543.118	forbs
5	C	sun	unprotected	ii	.	.	.	19	.	.	.	.	rabbit	.	.	*		x	374.1	0.6888	543.118	forbs
5	D	sun	protected	i	0	0	1	19	34	26	5	2	slug, 2 fallen off	0.192308	0.0769231	0.0358852		x	468.6	0.8272	566.489	mix
5	D	sun	protected	ii	0	0	1	20	36	26	2	1	mirid, fallen off	0.0769231	0.0384615	0.0363636		x	468.6	0.8272	566.489	mix
6	A	shade	unprotected	i	0	0	1	18	23	20	16	16	beetle	0.8	0.8	0.0126263		0.2	262.7	0.8277	317.386	mix
6	A	shade	unprotected	ii	0	0	1	19	25	20	0	0		0	0	0.0143541		x	262.7	0.8277	317.386	mix
6	B	shade	protected	i	0	0	1	20	26	22	11	2	slug	0.5	0.0909091	0.0136364		x	197.7	0.774	255.426	mix
6	B	shade	protected	ii	0	0	1	24	37	22	2	0	slug, mirid	0.0909091	0	0.0246212		3.7	197.7	0.774	255.426	mix
6	C	sun	unprotected	i	0	0	1	21	37	24	8	4	slug	0.333333	0.166667	0.034632		1.7	774.4	0.9702	798.186	grass
6	C	sun	unprotected	ii	0	0	1	23	46	50	4	0	slug	0.08	0	0.0454545		x	774.4	0.9702	798.186	grass
6	D	sun	protected	i	0	0	1	25	39	50	2	1	mirid, fallen off	0.04	0.02	0.0254545		2	658.3	0.8099	812.816	grass
6	D	sun	protected	ii	.	.	.	21	.	.	.	.	rabbit	.	.	*		11.4	658.3	0.8099	812.816	grass
7	A	shade	unprotected	i	0	0	1	20	32	24	20	1	slug	0.833333	0.0416667	0.0272727		x	293.7	0.6972	421.256	forbs
7	A	shade	unprotected	ii	0	0	1	18	53	28	4	0	mirid	0.142857	0	0.0883838		1.7	293.7	0.6972	421.256	forbs
7	B	shade	protected	i	0	0	1	32	48	42	4	1	slug, flowering	0.0952381	0.0238095	0.0227273		x	419.8	0.792	530.051	mix
7	B	shade	protected	ii	0	0	1	27	57	50	4	0	slug	0.08	0	0.0505051		x	419.8	0.792	530.051	mix
7	C	sun	unprotected	i	0	0	1	15	22	18	14	10	beetle	0.777778	0.555556	0.0212121		x	394	0.784	502.551	mix
7	C	sun	unprotected	ii	0	0	1	22	32	40	3	1	slug	0.075	0.025	0.0206612		x	394	0.784	502.551	mix
7	D	sun	protected	i	0	0	1	19	35	34	5	1	slug, mirid	0.147059	0.0294118	0.0382775		x	451.9	0.8342	541.717	forbs
7	D	sun	protected	ii	0	0	1	14	19	14	14	14	beetle	1	1	0.0162338		x	451.9	0.8342	541.717	forbs
8	A	shade	unprotected	i	0	0	1	21	23	14	9	6	beetle	0.642857	0.428571	0.004329		0.01	129.1	0.6952	185.702	grass
8	A	shade	unprotected	ii	0	0	1	22	24	18	0	0		0	0	0.00413223		0.08	129.1	0.6952	185.702	grass
8	B	shade	protected	i	0	0	1	21	22	16	1	0	slug	0.0625	0	0.0021645			187.2	0.56	334.286	grass
8	B	shade	protected	ii	0	0	1	16	17	10	0	0		0	0	0.00284091		x	187.2	0.56	334.286	grass
8	C	sun	unprotected	i	0	0	1	23	36	24	14	11	beetle	0.583333	0.458333	0.0256917		x	736.5	0.874	842.677	grass
8	C	sun	unprotected	ii	0	0	1	20	30	24	1	0	slug	0.0416667	0	0.0227273		x	736.5	0.874	842.677	grass
8	D	sun	protected	i	0	0	1	22	38	48	10	6	slug, mirid	0.208333	0.125	0.0330579		x	481	0.8544	562.968	grass
8	D	sun	protected	ii	0	0	1	18	26	18	5	2	slug	0.277778	0.111111	0.020202		x	481	0.8544	562.968	grass
9	A	shade	unprotected	i	0	0	1	16	26	24	4	0	slug	0.166667	0	0.0284091		x	265	0.6552	404.457	mix
9	A	shade	unprotected	ii	0	0	1	10	16	14	1	0	mirid	0.0714286	0	0.0272727		x	265	0.6552	404.457	mix
9	B	shade	protected	i	0	0	1	20	26	26	21	4	slug? Bird stuck in cage	0.807692	0.153846	0.0136364		x	315.2	0.8188	384.954	grass
9	B	shade	protected	ii	0	0	1	18	30	20	2	1	slug	0.1	0.05	0.030303		x	315.2	0.8188	384.954	grass
9	C	sun	unprotected	i	0	0	1	25	39	38	25	1	mirid, beetle	0.657895	0.0263158	0.0254545		3.2	440.1	0.9216	477.539	mix
9	C	sun	unprotected	ii	0	0	1	16	17	16	16	15	beetle	1	0.9375	0.00284091		x	440.1	0.9216	477.539	mix
9	D	sun	protected	i	.	.	.	14	.	.	.	.	gone	.	.	*		0.6	470	0.7654	614.058	forbs
9	D	sun	protected	ii	.	.	.	20	.	.	.	.	gone	.	.	*		x	470	0.7654	614.058	forbs
10	A	shade	unprotected	i	0	0	1	23	26	40	5	0	slug	0.125	0	0.00592885		1.5	248.2	0.663	374.359	forbs
10	A	shade	unprotected	ii	0	0	1	18	48	58	11	2	slug	0.189655	0.0344828	0.0757576		x	248.2	0.663	374.359	forbs
10	B	shade	protected	i	0	0	1	25	43	58	19	2	slug	0.327586	0.0344828	0.0327273		x	341.3	0.7776	438.915	forbs
10	B	shade	protected	ii	0	0	1	20	46	44	1	0	mirid	0.0227273	0	0.0590909		2.6	341.3	0.7776	438.915	forbs
10	C	sun	unprotected	i	0	0	1	22	35	40	10	0	beetle?	0.25	0	0.0268595		x	464.4	0.8064	575.893	mix
10	C	sun	unprotected	ii	0	0	1	27	44	32	0	0		0	0	0.0286195		5	464.4	0.8064	575.893	mix
10	D	sun	protected	i	0	0	1	25	35	24	4	1	slug, fallen off	0.166667	0.0416667	0.0181818		1.4	535.1	0.7812	684.972	forbs
10	D	sun	protected	ii	0	0	1	22	39	30	0	0		0	0	0.035124		2.5	535.1	0.7812	684.972	forbs
11	A	shade	unprotected	i	0	0	1	26	33	26	3	1	slug, flower buds	0.115385	0.0384615	0.0122378		2.3	277.7	0.6853	405.224	mix
11	A	shade	unprotected	ii	0	0	1	21	28	22	3	1	slug	0.136364	0.0454545	0.0151515		3.6	277.7	0.6853	405.224	mix
11	B	shade	protected	i	0	0	1	27	45	30	0	0	flower buds	0	0	0.030303		x	410.3	0.7728	530.927	forbs
11	B	shade	protected	ii	0	0	1	20	25	20	3	1	slug	0.15	0.05	0.0113636		2.5	410.3	0.7728	530.927	forbs
11	C	sun	unprotected	i	0	0	1	23	27	22	15	5	beetle	0.681818	0.227273	0.00790514		1.2	338.8	0.5621	602.74	forbs
11	C	sun	unprotected	ii	0	0	1	28	38	24	1	1	fallen off, flowering	0.0416667	0.0416667	0.0162338		0.6	338.8	0.5621	602.74	forbs
11	D	sun	protected	i	0	0	1	30	38	26	3	1	mirid, flowering	0.115385	0.0384615	0.0121212		2.6	462.6	0.76	608.684	mix
11	D	sun	protected	ii	0	0	1	27	32	20	1	0	slug	0.05	0	0.00841751		3.9	462.6	0.76	608.684	mix
